# Supplementary material for: Genome-wide modeling of DNA replication in space and time confirms the emergence of replication specific patterns in vivo in eukaryotes
Source: Genome Biol. 2025 Dec 22;26:431. doi: 10.1186/s13059-025-03872-4 (PMC12723920; doi:10.1186/s13059-025-03872-4)
Supplement: Supplementary file 2 — Additional file 2. Supplementary tables S1-S4. [file 13059_2025_3872_MOESM2_ESM.xlsx]

## Sheet: Table S1
Table S1: Chromosome sizes and centromere positions used in the simulation.
Chromosome	Size (kb)	Position of the centromeric monomer (kb)	Pearson correlation with experimental Hi-C
chr1	230	151	0.8
chr2	813	239	0.9
chr3	316	114	0.87
chr4	1531	450	0.89
chr5	576	152	0.9
chr6	270	149	0.88
chr7	1090	497	0.89
chr8	562	106	0.88
chr9	439	356	0.88
chr10	745	436	0.88
chr11	666	440	0.91
chr12	1078	151	0.85
chr13	924	268	0.9
chr14	784	629	0.88
chr15	1091	327	0.9
chr16	948	556	0.89

## Sheet: Table S2
Table S2: Statistics of simulated data. when case a figure includes quantities comuted from contact maps, we indicate the number of frames used.
Name	# simulations	# processed frames	t between frames
Fig. 1	1000	400	2·10⁴ MCS
Fig. 2B	500		4·10⁴ MCS
Fig. 2E	300	100	2·10⁴ MCS
Fig. 3C	300	100	2·10⁴ MCS
Fig. 4	300	100	2·10⁴ MCS
Fig. 5	300	100	2·10⁴ MCS
Fig. 6A	100	50	4·10⁴ MCS
Fig 6B,C	300	100	2·10⁴ MCS
Fig. S1D	1000	400	2·10⁴ MCS
Fig. S2A	300	100	2·10⁴ MCS
Fig. S2B,C	500		4·10⁴ MCS
Fig. S4	500		4·10⁴ MCS
Fig. S6	300	100	2·10⁴ MCS
Fig. S9A,C,E,F	300	100	2·10⁴ MCS
Fig. S9D	300	500,100,20	2·10⁴ MCS
Fig. S13A,B,C,D,F	300	100	2·10⁴ MCS
Fig. S13E	300	500,100,20	2·10⁴ MCS
Fig. S14A,C,D	300	100	2·10⁴ MCS
Fig. S14B	300	500,100,20	2·10⁴ MCS
Fig. S15 A,B,C	100	50	4·10⁴ MCS
Fig. S15D,E	300	100	2·10⁴ MCS
Fig S17	100	100	2·10⁴ MCS
Fig S18	100	100	2·10⁴ MCS
Fig. S17,18 (Jf=1.75)	300	100	2·10⁴ MCS
Fig S19	300	100	2·10⁴ MCS
Fig. S20 A,B	300	100	2·10⁴ MCS
Fig. S20C	100	50	4·10⁴ MCS
Fig. S21	300	100	2·10⁴ MCS
Fig. S22A	100	50	4·10⁴ MCS
Fig. S22BCD	100	100	2·10⁴ MCS
Fig. S23	300	100	2·10⁴ MCS
Fig. S25A	300	500	2·10⁴ MCS
Fig. S26C	300	100	2·10⁴ MCS
Fig. S27	300	100	2·10⁴ MCS

## Sheet: Table S3
Table S3: Genotypes of S. cerevisiae strains used in this study
Strains	Genotype	Source
APY266	MATa-inc, ura3::LY-Hocs, lys2::LY, trp1::GAL-HO-hphMX, his3-11,15, RAD5, ade2-1, leu2-3,112, can1-100	[58,124]
RSGY899	MATa-inc, ura3::LY-Hocs, lys2::URA3, trp1::GAL-HO-hphMX, his3-11,15, RAD5, ade2-1, leu2-3,112, can1-100, bar1::KAN	[58,124]
APY607	MATa-inc, ura3::LY-HOcs, lys2::LY, trp1::GAL-HO-hphMX, his3::OsTIR1-9Myc::HIS3, RAD5, ade2-1, leu2-3,112, can1::HIS3-LY-Pad	This study
APY537	MATa-inc, ura3::loxP, lys2::URA3, trp1::GAL-HO-hphMX, pMET-CDC20-TRP1, his3-11,15, RAD5, leu2-3,112, ade2-1, can1-100	[58,124]
APY539	MATa-inc, ura3::LY-Hocs, lys2::LY, trp1::GAL-HO-hphMX, his3::pADH1-OsTIR1-9Myc::HIS3, RAD5, ade2-1, leu2-3,112, can1::HIS3-L0.6kb, CDC45-FlagX5-mini-AID::KanMX4	This study [123]
APY461	MATa, ura3-1, trp1-1, his3::pADH1-OsTIR1-9Myc::HIS3, RAD5, ade2-1, leu2-3,112, can1-100, CDC45-FlagX5-mini-AID::KanMX4	This study [123]
APY1696	MATa-inc, ura3::LY-HOcs, lys2::LY, trp1::GAL-HO-hphMX, his3::OsTIR1-9Myc::HIS3, RAD5, ade2-1, leu2-3,112, can1-100, SCC1-Pk3-AID::KMX	This study [123]
APY1814	MATa-inc, ura3::LY-HOcs, lys2::LY, trp1::GAL-HO-hphMX, his3::OsTIR1-9Myc::HIS3, RAD5, ade2-1, leu2-3,112, can1::HIS3-LY-Pad, ctf4::KanMX	This study [123]

## Sheet: Table S4
Table S4: Summary of Hi-C data used in this study
Condition	Strain(s)	Library name(s)	Reference genome	Genome-wide contacts	Source	GEO repository	SRA bioproject	number of biological replicates
G1-arrested	APY266, RSGY899	HB12, HB89	S288c_R64-2-1	50200452 combined	[58,124]	GSE179641	PRJNA647790	2
S-phase	APY607	AD436, AD560, AD681	S288c_R64-2-1	36677238, 18451431, 23966052	This study [123]	GSE309730	PRJNA1336817	3
metaphase-arrest (cdc20)	APY537	AD265, AD266	S288c_R64-2-1	17844913, 28811124	[97,125]	GSE272969	PRJNA1139728	2
S-phase, Cdc45-depleted	APY539, APY461	AD559, AD680	S288c_R64-2-1	22451915, 14210852	This study [123]	GSE309730	PRJNA1336817	2
S-phase, Scc1-depleted	APY1696	AD561	S288c_R64-2-1	24834320	This study [123]	GSE309730	PRJNA1336817	1
S-phase, ctf4Δ	APY1814	AD641	S288c_R64-2-1	14210852	This study [123]	GSE309730	PRJNA1336817	1
